# Supplementary material for: Valorization of Quince By-Products Using Natural Deep Eutectic Solvents (NADES): Extraction and In Vitro Digestion of Phenolic Compounds
Source: Foods. 2025 Oct 15;14(20):3507. doi: 10.3390/foods14203507 (PMC12564506; doi:10.3390/foods14203507)
Supplement: Supplementary file 1 [file foods-14-03507-s001.zip]

Archive with 1 entries (1 files):
- foods-3900775-supplementary.pdf
